# Supplementary material for: Long-Term Examination of Water Chemistry Changes Following Treatment of Cyanobacterial Bloom with Coagulants and Minerals
Source: Int J Environ Res Public Health. 2022 Oct 20;19(20):13577. doi: 10.3390/ijerph192013577 (PMC9603139; doi:10.3390/ijerph192013577)
Supplement: Supplementary file 1 [file ijerph-19-13577-s001.zip]

Archive with 1 entries (1 files):
- ijerph-1962031-supplementary.pdf
